# Supplementary material for: Solvent-Assisted N–O Bond Cleavage and Metal–Metal Bond Formation in the Reduction of Binuclear Nitrosyl Complexes [M2Cp2(μ-X)(μ‑P t Bu2)(NO)2] (MX = MoCl, WI): An Experimental and Theoretical Study
Source: Inorg Chem. 2025 Aug 18;64(34):17513–22. doi: 10.1021/acs.inorgchem.5c03067 (PMC12406184; doi:10.1021/acs.inorgchem.5c03067)
Supplement: Supplementary file 2 [file ic5c03067_si_002.xyz]

53
T
 C                 -1.47306800    3.89569900    1.03983400
 H                 -2.38048600    3.42892900    1.40671700
 C                  0.17227000   -0.96214900    3.07686800
 H                 -0.63380800   -1.12001500    2.36890300
 C                  1.55903100   -1.06343600    2.79101700
 H                  1.98648600   -1.30734000    1.82499000
 C                  2.27602000   -0.76640900    3.98187400
 H                  3.35529400   -0.74754000    4.09127000
 C                  1.33854600   -0.48838500    5.00690600
 H                  1.57041300   -0.21547800    6.03016700
 C                  0.03282800   -0.59920500    4.44557000
 H                 -0.90089300   -0.43817700    4.97298100
 C                 -0.90265900    3.72190800   -0.24888100
 H                 -1.28723900    3.08210500   -1.03565200
 C                 -0.64714300    4.80007200    1.76697700
 H                 -0.80824900    5.11518500    2.79279700
 C                  0.28523700    4.50476500   -0.31681900
 H                  0.95838800    4.57230900   -1.16428600
 C                  0.43819000    5.16509400    0.92980900
 H                  1.24783900    5.83629900    1.19563900
 N                  0.89943400    1.32965600    0.31149800
 N                  0.16181400    2.52970600    4.25481900
 O                  0.97922300    0.44515400   -0.49899700
 O                 -0.50590800    3.25421800    4.94043000
 P                  2.80537400    2.72061900    2.46796000
 Mo                 1.03805200    1.23428100    3.34830500
 Mo                 0.58653800    2.77461900    1.34104300
 C                  3.39591900    4.24679800    3.44842700
 C                  4.34507700    3.84957100    4.58464600
 H                  4.52232900    4.72528800    5.22588000
 H                  3.90044800    3.06621000    5.21125400
 H                  5.32093500    3.49963000    4.24056000
 C                  4.25404600    2.05448400    1.40913900
 C                  4.28252700    2.80782800    0.07542700
 H                  5.11129100    2.43356300   -0.54369600
 H                  3.34793400    2.65494800   -0.47808400
 H                  4.42452300    3.88733500    0.20205100
 C                  4.05483700    5.27894100    2.53220300
 H                  4.30360600    6.17994300    3.11125700
 H                  4.98522100    4.92085800    2.07927400
 H                  3.38457000    5.58200700    1.71741000
 C                  2.17603400    4.88926800    4.10661600
 H                  1.76236200    4.26139500    4.89953000
 H                  2.47786000    5.84328300    4.56162400
 H                  1.37219300    5.10005500    3.39402500
 C                  4.01076400    0.57459600    1.12118900
 H                  3.05405500    0.38917000    0.62725400
 H                  4.79964200    0.20733100    0.44914000
 H                  4.05335100   -0.02371000    2.03823700
 C                  5.61606800    2.15332800    2.09623800
 H                  6.36810800    1.66522000    1.45993600
 H                  5.95263700    3.18283700    2.25237700
 H                  5.62342000    1.63763400    3.06465100
53
B
 C                 -0.06825400    4.89122000    0.41020900
 H                 -0.13348100    5.70626100    1.12322600
 C                  0.43716600   -1.03645100    3.82347900
 H                 -0.25236900   -1.64943100    3.25280500
 C                  1.85547100   -1.07595700    3.72831000
 H                  2.42983000   -1.70522200    3.05663400
 C                  2.37672300   -0.10423100    4.62107700
 H                  3.42726900    0.13015600    4.76006600
 C                  1.29226400    0.51971700    5.29679400
 H                  1.36453200    1.30937300    6.03744800
 C                  0.08709300   -0.04757100    4.79610800
 H                 -0.91692600    0.22679800    5.10178800
 C                 -1.09817900    3.95478900    0.11919800
 H                 -2.09149400    3.95105700    0.55529100
 C                  1.07365700    4.52914300   -0.34998600
 H                  2.03569600    5.03106800   -0.32693200
 C                 -0.59058100    3.02438100   -0.84162100
 H                 -1.12804600    2.18548500   -1.27072100
 C                  0.75187400    3.39085900   -1.13908300
 H                  1.41736700    2.87202200   -1.82122900
 N                  0.76870700    0.70714800    1.02708000
 N                 -0.11693300    2.69140100    3.01944600
 O                  0.69145500   -0.21609100    0.22097800
 O                 -0.88064500    3.30578700    3.75927300
 P                  2.75856800    2.59162700    2.21670500
 Mo                 1.03904800    1.04026100    2.99393300
 Mo                 0.57393600    2.71123900    1.12872300
 C                  3.32187700    3.96550200    3.40750600
 C                  4.03771700    3.36518600    4.62076300
 H                  4.28553300    4.16431900    5.33455400
 H                  3.38887400    2.64775300    5.13927600
 H                  4.97115300    2.85400600    4.36500700
 C                  4.23167100    1.96598100    1.18601800
 C                  4.54735800    2.94365200    0.05044600
 H                  5.34760600    2.52918500   -0.57994500
 H                  3.66771000    3.09441700   -0.58820400
 H                  4.88312500    3.92426600    0.40251000
 C                  4.21446800    4.99903400    2.72104000
 H                  4.42208300    5.82131200    3.42068100
 H                  5.18262400    4.59189900    2.40941900
 H                  3.72688100    5.43477800    1.83908800
 C                  2.06715000    4.67618500    3.91420700
 H                  1.41920700    4.00978300    4.49246400
 H                  2.36596300    5.50666500    4.56960100
 H                  1.46330200    5.08801600    3.09528100
 C                  3.81615900    0.63852000    0.55240500
 H                  2.98082700    0.75688900   -0.14504900
 H                  4.66708200    0.22754900   -0.00934800
 H                  3.51156200   -0.10320500    1.30203000
 C                  5.47695900    1.72336400    2.03809200
 H                  6.25864900    1.26457000    1.41585100
 H                  5.89873900    2.64490500    2.45398400
 H                  5.27385800    1.03499700    2.86881700
53
cis-2O
 Mo                 7.16176600   15.70865500    3.00383300
 Mo                 7.58660700   15.11179800    0.30969400
 P                  6.29211900   13.70291400    1.93348400
 C                  9.39833800   15.44205500   -1.27457500
 C                  7.46166700   17.03466700    4.96989100
 C                  8.76258000   16.62651300    4.57775800
 C                  8.47321200   12.26018000    2.85125600
 C                  8.83897700   15.22055500    4.70798400
 C                  9.89685900   14.47750500   -0.35702800
 C                  3.95243600   14.63868600    0.67845600
 C                  4.40743400   13.55196300    1.64987800
 C                  7.02324600   12.00938200    2.42063300
 C                  7.58240600   14.75765300    5.19440400
 C                  3.99602000   12.20889200    1.04803100
 C                  6.73709600   15.87738400    5.37311800
 C                  6.28215600   11.40985900    3.61796500
 C                  8.15868500   13.53258900   -1.52955500
 C                  9.12313700   13.31314700   -0.49270700
 C                  8.35803000   14.83134800   -2.02931000
 C                  3.71590400   13.75993000    3.00106300
 C                  7.01041700   11.01050900    1.25755600
 N                  5.68455400   16.69770100    2.57342800
 O                  4.73921300   17.43128500    2.53536200
 H                  9.03139400   12.89425600    2.15106100
 H                  5.70517000   15.85574300    5.70684900
 H                  4.02038400   13.01772900    3.74944800
 H                  7.07881500   18.04951200    4.95917000
 H                  7.32362800   13.72863400    5.42030200
 H                  4.24618800   15.64467700    0.98168300
 H                  9.69746900   14.60804100    4.45559300
 H                  4.35013000   14.47374900   -0.32854000
 H                  2.85507100   14.61307800    0.61969200
 H                  3.92868400   14.75673600    3.40508600
 H                  9.53546400   17.26699200    4.17053200
 H                  8.51711200   12.74653600    3.82941100
 H                  5.25537200   11.11324400    3.37892600
 H                  9.00345700   11.30135100    2.93593700
 H                  6.80831200   10.50759400    3.96180800
 H                 10.66500300   14.65475400    0.38638000
 H                  9.25543000   12.39314800    0.06423300
 H                  2.62730900   13.67424400    2.87286600
 H                  4.51515800   12.00900800    0.10254100
 H                  2.91981900   12.24103200    0.82794900
 H                  7.37684400   11.45306000    0.32531000
 H                  7.65872900   10.15665900    1.50112000
 H                  9.76328500   16.45651600   -1.38926600
 H                  7.74472900   15.32770800   -2.77216400
 H                  4.15730400   11.36021600    1.72047800
 H                  6.01389100   10.60878600    1.06004100
 H                  7.41293300   12.81995800   -1.86771500
 H                  6.23973600   12.11061700    4.46132500
 O                  6.37786400   16.11649500   -0.39271700
 N                  8.50145700   16.10475500    1.66104200
53
trans-2O
 Mo                 7.13767800   15.67924800   -2.74281900
 Mo                 7.72335800   14.64712900   -0.19433500
 P                  6.23391200   13.56903000   -1.90231100
 C                  6.20007500   14.71223500    1.71536800
 C                  7.41414800   17.20361000   -4.55257200
 C                  8.71645200   16.72849200   -4.24780000
 C                  8.47874300   12.25051200   -2.97329400
 C                  8.75872200   15.34485800   -4.53824700
 C                  5.98691700   15.95192400    1.03277300
 C                  3.73285800   14.36257900   -0.86789100
 C                  4.34418400   13.30316200   -1.78099900
 C                  7.05983400   11.93767200   -2.49174700
 C                  7.47942900   14.96158200   -5.02976700
 C                  3.96576500   11.94306200   -1.19392300
 C                  6.65213000   16.11123500   -5.05452000
 C                  6.31417300   11.32460400   -3.68043700
 C                  8.14270400   15.92667700    1.80383700
 C                  7.17657900   16.69326200    1.09198300
 C                  7.52261400   14.71571900    2.21494900
 C                  3.74422700   13.48503900   -3.17875600
 C                  7.15830500   10.93137000   -1.34230500
 N                  5.75708600   16.64384000   -2.06030000
 O                  4.87152700   17.40410400   -1.76256800
 H                  9.07033200   12.80645000   -2.23922900
 H                  5.61276200   16.14685300   -5.36223700
 H                  4.11381100   12.75464100   -3.90545900
 H                  7.05598100   18.21898200   -4.42161900
 H                  7.18791100   13.96627500   -5.34929300
 H                  3.93107900   15.38309400   -1.20154300
 H                  9.60825000   14.69205000   -4.37383800
 H                  4.07859700   14.25323800    0.16462300
 H                  2.64167200   14.22955300   -0.86187400
 H                  3.96147100   14.48920100   -3.56578000
 H                  9.51735500   17.30455400   -3.80020900
 H                  8.46570600   12.80697200   -3.91466500
 H                  5.31681900   10.94952500   -3.43217200
 H                  8.99805000   11.30106400   -3.16496800
 H                  6.89353500   10.46933000   -4.05637100
 H                  5.08314600   16.25946800    0.52133100
 H                  7.35774600   17.64190200    0.60001000
 H                  2.65145100   13.37549100   -3.12595900
 H                  4.39772400   11.80219900   -0.19497500
 H                  2.87267800   11.89686900   -1.08708000
 H                  7.76616800   11.33224200   -0.52424900
 H                  7.64888300   10.01769800   -1.70819500
 H                  5.47045600   13.92177300    1.85629700
 H                  8.00839800   13.90257900    2.74152700
 H                  4.26256100   11.09366800   -1.81491000
 H                  6.18444400   10.63795200   -0.94033300
 H                  9.17245100   16.21269400    1.98868000
 H                  6.21120900   12.03757300   -4.50885200
 N                  8.52606000   15.88810600   -1.39599200
 O                  8.88709400   13.37568200   -0.03861300
53
cis-2
 Mo                 7.12937200   15.75659100    3.00572700
 Mo                 7.57703600   15.09613900    0.21639000
 P                  6.25590400   13.73468000    1.86194700
 O                  8.41975000   16.21248900    1.61408800
 C                  9.48049000   15.39370000   -1.25588300
 C                  7.42508400   17.02156800    4.97996100
 C                  8.72404400   16.61499200    4.57800900
 C                  8.45963600   12.32088200    2.79478700
 C                  8.80098700   15.20525000    4.68339600
 C                 10.05726900   14.42725300   -0.37515500
 C                  3.84492600   14.66624600    0.75203600
 C                  4.36053400   13.57830800    1.69112300
 C                  7.00884000   12.05648800    2.37557000
 C                  7.54065100   14.73659400    5.15259300
 C                  3.93533100   12.23691300    1.09161900
 C                  6.69420200   15.85460100    5.34741800
 C                  6.28678000   11.43029000    3.57021400
 C                  8.28824900   13.45388600   -1.45792400
 C                  9.33698800   13.24159200   -0.50209100
 C                  8.44305600   14.75760400   -1.98715500
 C                  3.72903900   13.76262100    3.07457200
 C                  7.01220200   11.06863000    1.20393300
 N                  5.63885500   16.69062400    2.60266100
 N                  6.31930500   15.98332400   -0.42620400
 O                  4.67332300   17.39748100    2.59235500
 H                  8.98686000   13.00602300    2.11798600
 H                  5.66346400   15.82911100    5.68443200
 H                  4.08249700   13.02375600    3.80405400
 H                  7.04552900   18.03743800    4.99245600
 H                  7.27839100   13.70419100    5.35609400
 H                  4.14568500   15.67351700    1.04242900
 H                  9.66039300   14.59681400    4.42534300
 H                  4.19038800   14.51118600   -0.27470000
 H                  2.74608200   14.63042700    0.75527300
 H                  3.93692200   14.76239700    3.47349200
 H                  9.49997900   17.26373300    4.18801600
 H                  8.51208200   12.74545300    3.80059400
 H                  5.27007700   11.10076000    3.33334200
 H                  9.01769800   11.37403700    2.81046500
 H                  6.84281200   10.54409900    3.90900600
 H                 10.85278100   14.62423100    0.33552900
 H                  9.50595400   12.32674700    0.05509600
 H                  2.63780300   13.65437400    2.99649100
 H                  4.40187600   12.06332900    0.11417200
 H                  2.84807900   12.25674100    0.93367400
 H                  7.48466200   11.49723300    0.31410500
 H                  7.57988700   10.17026000    1.48667200
 H                  9.82210900   16.41428700   -1.39141400
 H                  7.81978000   15.21978700   -2.74253900
 H                  4.14736100   11.37810800    1.73616300
 H                  6.00889200   10.74081900    0.92155400
 H                  7.57660300   12.70886800   -1.80074000
 H                  6.22249900   12.12352700    4.41796900
53
trans-2
 Mo                 7.18916700   15.67008000    2.73867900
 Mo                 7.72754200   14.61602900    0.10836600
 P                  6.28307300   13.53336700    1.86209300
 O                  8.59210800   15.84954300    1.40116100
 C                  6.18933800   14.76023700   -1.77795400
 C                  7.36052500   17.15336000    4.56963200
 C                  8.67821100   16.68862500    4.31584400
 C                  8.50065600   12.21815800    2.97535400
 C                  8.71929400   15.30074700    4.59158800
 C                  5.90358300   16.02250400   -1.16485200
 C                  3.78610600   14.36422100    0.85326500
 C                  4.38402800   13.32575100    1.79833400
 C                  7.07296500   11.91340100    2.51481200
 C                  7.42032700   14.90310700    5.01479300
 C                  3.97049400   11.95516800    1.25846600
 C                  6.58261900   16.04633900    5.01411200
 C                  6.32691800   11.33978600    3.72227600
 C                  8.09714300   16.02359600   -1.81790900
 C                  7.07206000   16.78509200   -1.18124700
 C                  7.52819100   14.79290500   -2.24428200
 C                  3.80623600   13.56482800    3.19587800
 C                  7.14923300   10.87521700    1.39136500
 N                  5.81964300   16.61572800    2.04713700
 N                  8.81639600   13.35099600   -0.00307600
 O                  4.92464200   17.38158700    1.79972100
 H                  9.08421300   12.76242100    2.22510300
 H                  5.53088200   16.07242700    5.27736000
 H                  4.18095200   12.85897400    3.94429500
 H                  7.00086200   18.16790000    4.43675000
 H                  7.12222200   13.90106800    5.30503800
 H                  4.00767200   15.39124300    1.14799100
 H                  9.58045800   14.65596300    4.45972100
 H                  4.12398200   14.21196400   -0.17636400
 H                  2.69248400   14.25285800    0.86061200
 H                  4.03682200   14.58155200    3.54032200
 H                  9.49525700   17.27782200    3.91530900
 H                  8.50537300   12.78267700    3.91234000
 H                  5.32163700   10.97551800    3.49105700
 H                  9.01643400   11.26725300    3.16832100
 H                  6.89512400   10.48393700    4.11322100
 H                  4.97087500   16.30976900   -0.69416200
 H                  7.20937700   17.74736600   -0.69925600
 H                  2.71188700   13.46325300    3.16384400
 H                  4.38374500   11.77750800    0.25762400
 H                  2.87524600   11.92900300    1.16970500
 H                  7.75867200   11.24698700    0.56039700
 H                  7.62687400    9.96400800    1.77958600
 H                  5.48141700   13.95519700   -1.95008700
 H                  8.04287000   14.00171600   -2.77547100
 H                  4.26004700   11.11816500    1.89895800
 H                  6.16785900   10.58789700    1.00264600
 H                  9.12049400   16.34270800   -1.98484200
 H                  6.24056900   12.07070600    4.53652000
53
cis-3
 Mo                 7.24899900   15.70175800    3.05557600
 Mo                 7.58868900   15.18008500    0.31039500
 P                  6.31238000   13.68389000    1.92983500
 C                  9.31409900   15.45604400   -1.30699400
 C                  7.37753500   16.98758200    5.01781300
 C                  8.72447200   16.60935000    4.72673900
 C                  8.52494000   12.27399500    2.82259000
 C                  8.82462800   15.21304500    4.86289500
 C                  9.83378900   14.44900000   -0.44054900
 C                  4.00214000   14.58969300    0.58910300
 C                  4.42875900   13.56039100    1.63433700
 C                  7.06993800   12.00848600    2.42017200
 C                  7.54117700   14.71540100    5.24713700
 C                  4.02593700   12.18463700    1.10197000
 C                  6.66052600   15.81425300    5.38013000
 C                  6.34114500   11.43506600    3.63962300
 C                  7.96784100   13.61535600   -1.49193300
 C                  9.00474700   13.32623000   -0.54004300
 C                  8.20012300   14.90743900   -2.00310400
 C                  3.72968700   13.84296200    2.96734400
 C                  7.02446800   10.99207600    1.27086700
 N                  5.83683100   16.67921800    2.42024100
 O                  5.00562800   17.41607500    2.03475500
 H                  9.09019000   12.85243200    2.08257700
 H                  5.61256900   15.76635600    5.65596500
 H                  4.02661500   13.14217700    3.75722000
 H                  6.98455500   17.99851900    5.01108900
 H                  7.30170300   13.68116900    5.46776100
 H                  4.24545400   15.61909900    0.85217700
 H                  9.71495300   14.62144000    4.68081500
 H                  4.44528000   14.38239200   -0.39193800
 H                  2.91186800   14.53223500    0.47646400
 H                  3.93030600   14.86181800    3.31992700
 H                  9.51495600   17.27544000    4.40030200
 H                  8.58393800   12.81674400    3.77022200
 H                  5.30905900   11.14158500    3.42619900
 H                  9.04161400   11.31665900    2.96589600
 H                  6.86792100   10.53370200    3.97963600
 H                 10.66416300   14.57634500    0.24359400
 H                  9.13060300   12.39141500   -0.00839600
 H                  2.64426000   13.74713500    2.83394100
 H                  4.53787300   11.93729800    0.16477000
 H                  2.95060700   12.20866200    0.88442500
 H                  7.30969300   11.42055400    0.30469400
 H                  7.72302100   10.17380300    1.48809900
 H                  9.72517300   16.45048300   -1.44415100
 H                  7.57289300   15.43802800   -2.70933800
 H                  4.18542000   11.37190000    1.81541400
 H                  6.03711200   10.54229500    1.15001900
 H                  7.17194500   12.94035800   -1.79209000
 H                  6.32197700   12.13990600    4.47901500
 O                  6.45179000   16.29896100   -0.31095800
 N                  8.63300800   15.85905800    1.77675000
53
trans-3
 Mo                 7.15400000   15.76469900   -2.76331100
 Mo                 7.84064800   14.63094400   -0.14353000
 P                  6.25149400   13.61317300   -1.90230900
 C                  6.14903100   14.61358700    1.59988600
 C                  7.31155500   17.18102200   -4.61721800
 C                  8.64196700   16.71162200   -4.39093700
 C                  8.52462500   12.30283400   -2.93977600
 C                  8.66764900   15.32447600   -4.63022200
 C                  6.02154900   15.89765400    0.97318400
 C                  3.70917500   14.44619500   -0.92327800
 C                  4.35942200   13.36407100   -1.77946100
 C                  7.10751100   11.98384600   -2.45866400
 C                  7.35256500   14.92288400   -5.01160100
 C                  3.99009400   12.01187400   -1.16832200
 C                  6.52515900   16.07383600   -5.03710500
 C                  6.36565800   11.33414100   -3.63125500
 C                  8.10790500   15.75285500    1.90266400
 C                  7.22186800   16.59575100    1.15702900
 C                  7.41970200   14.55264100    2.21661600
 C                  3.80718800   13.49946300   -3.20483100
 C                  7.19550700   11.00928500   -1.27948700
 N                  5.79494900   16.72293900   -2.03689800
 O                  4.94945700   17.47812600   -1.67631400
 H                  9.11607200   12.88834200   -2.22883400
 H                  5.47099200   16.10206300   -5.29009400
 H                  4.21774400   12.76854600   -3.90684700
 H                  6.97080600   18.20679200   -4.52824800
 H                  7.04636600   13.91853100   -5.28577300
 H                  3.91187800   15.45874200   -1.27562300
 H                  9.53134300   14.68052700   -4.51293900
 H                  3.98703300   14.36681600    0.13093500
 H                  2.62156600   14.30753200   -0.97303000
 H                  3.99179600   14.50503900   -3.60399100
 H                  9.47568000   17.31048000   -4.04121100
 H                  8.51268700   12.81753800   -3.90423600
 H                  5.37438800   10.95243800   -3.37370700
 H                  9.05626600   11.35496100   -3.09129100
 H                  6.95767000   10.47570700   -3.97400200
 H                  5.15611100   16.26026900    0.43347600
 H                  7.46063300   17.57922400    0.76818100
 H                  2.71983500   13.35079600   -3.17772900
 H                  4.39541900   11.89383400   -0.15622700
 H                  2.89682300   11.95975400   -1.08706100
 H                  7.82461400   11.40370400   -0.47527500
 H                  7.66280300   10.08082800   -1.63284000
 H                  5.38426100   13.84630000    1.65518400
 H                  7.83795700   13.70369800    2.74436700
 H                  4.30503700   11.15351600   -1.76561900
 H                  6.22164400   10.74039100   -0.86270600
 H                  9.12515800   15.99653600    2.19284400
 H                  6.26021500   12.01239600   -4.48657000
 N                  8.55989800   15.71572800   -1.46963800
 O                  8.99792700   13.38170600    0.08589300
53
cis-3N
 Mo                 7.20366700   15.80055900    3.05761300
 Mo                 7.65254200   15.11921500    0.19142800
 P                  6.28669500   13.74670700    1.88235900
 O                  8.52721700   16.04405400    1.69553600
 C                  9.39220400   15.35331400   -1.42290600
 C                  7.30741100   16.96086400    5.05832700
 C                  8.65620100   16.57807300    4.77529700
 C                  8.50657600   12.35189900    2.79491000
 C                  8.74162600   15.17501300    4.84725900
 C                 10.04787500   14.42441200   -0.56019300
 C                  3.89288200   14.68625500    0.71356900
 C                  4.39109800   13.62168600    1.68759700
 C                  7.05322000   12.07799100    2.39281800
 C                  7.44364700   14.67710300    5.17548900
 C                  3.97172100   12.26478900    1.11740300
 C                  6.56859400   15.77703400    5.33849600
 C                  6.32822900   11.44667200    3.58391000
 C                  8.19065900   13.40967400   -1.44301900
 C                  9.32131100   13.23090300   -0.57951700
 C                  8.28483400   14.69517100   -2.02874000
 C                  3.76208800   13.83605100    3.06832800
 C                  7.04626000   11.09375700    1.21719800
 N                  5.72977700   16.72280800    2.54796400
 N                  6.39392200   16.06576700   -0.33873200
 O                  4.79809600   17.42849400    2.38249200
 H                  9.03063100   13.02390700    2.10109700
 H                  5.51597000   15.72895600    5.59527000
 H                  4.11681200   13.11438700    3.81419200
 H                  6.92408800   17.97493000    5.09441800
 H                  7.18587900   13.63662500    5.33482200
 H                  4.18042900   15.70397400    0.97624600
 H                  9.63123600   14.58334700    4.66264000
 H                  4.24284300   14.49980800   -0.30657900
 H                  2.79577600   14.64903600    0.70312300
 H                  3.95578000   14.84708500    3.44574100
 H                  9.46062400   17.25168500    4.49871500
 H                  8.57390400   12.78699200    3.79496200
 H                  5.31820200   11.10527500    3.34012200
 H                  9.06422500   11.40678400    2.81883000
 H                  6.89209100   10.56594500    3.91858900
 H                 10.91795100   14.64031700    0.04982700
 H                  9.55140900   12.33342000   -0.01632600
 H                  2.67363000   13.71771600    2.99023400
 H                  4.42874500   12.07068200    0.14008900
 H                  2.88537100   12.28607500    0.96395900
 H                  7.53933300   11.50479400    0.33149300
 H                  7.59587100   10.18985700    1.51112100
 H                  9.71550600   16.36848800   -1.63124800
 H                  7.61091900   15.12169700   -2.76117900
 H                  4.18070600   11.42018400    1.77910300
 H                  6.04244000   10.77800900    0.92685000
 H                  7.45070500   12.65439900   -1.69074600
 H                  6.24957600   12.12736600    4.43874900
53
trans-3N
 Mo                 7.25945600   15.71184100    2.73116500
 Mo                 7.79155700   14.59532600    0.03548900
 P                  6.29341000   13.54763200    1.87383600
 O                  8.68210300   15.62609200    1.46201200
 C                  6.15774900   14.73529500   -1.74250700
 C                  7.27031400   17.12858800    4.56636900
 C                  8.61515200   16.65948800    4.43472800
 C                  8.54277300   12.25944700    2.93890100
 C                  8.62775100   15.27547700    4.69051200
 C                  5.91970200   16.00428700   -1.12003700
 C                  3.77321500   14.41227600    0.90320500
 C                  4.39323000   13.36411200    1.82063700
 C                  7.11121300   11.93523800    2.50525900
 C                  7.28809300   14.87446200    4.98104700
 C                  3.98639200   11.99241600    1.27717000
 C                  6.45868400   16.02248200    4.94010600
 C                  6.38300700   11.34147600    3.71464700
 C                  8.07379900   15.97541000   -1.88244400
 C                  7.09710100   16.75735700   -1.19954400
 C                  7.47040200   14.74564300   -2.27340800
 C                  3.85577900   13.58248300    3.23864100
 C                  7.16419900   10.90650400    1.36976100
 N                  5.90978300   16.65251800    1.97024600
 N                  8.79610500   13.28517900   -0.15068200
 O                  5.05520500   17.42266400    1.66861100
 H                  9.11007600   12.82618000    2.19229000
 H                  5.39041100   16.05169200    5.12396700
 H                  4.26440300   12.88192500    3.97309200
 H                  6.93403700   18.15251200    4.44344300
 H                  6.96719400   13.87097800    5.23875800
 H                  3.99117900   15.43734600    1.20620300
 H                  9.49803100   14.63129800    4.63980800
 H                  4.07419200   14.27212900   -0.13886500
 H                  2.68235200   14.29629300    0.94019000
 H                  4.06103900   14.60485000    3.58144500
 H                  9.46937300   17.25777200    4.13472000
 H                  8.55914200   12.79965700    3.88980500
 H                  5.38130300   10.96654300    3.48894800
 H                  9.08008900   11.31649900    3.10019100
 H                  6.96685800   10.48690100    4.08004800
 H                  5.00146700   16.31482200   -0.63671100
 H                  7.26127400   17.73815000   -0.76577800
 H                  2.76587800   13.45099600    3.23244800
 H                  4.37873400   11.81988200    0.26776500
 H                  2.89134900   11.96349200    1.20888100
 H                  7.76940400   11.26139600    0.52985200
 H                  7.63894800    9.99452200    1.75485700
 H                  5.42947900   13.94186700   -1.87947900
 H                  7.94427200   13.95433300   -2.84068700
 H                  4.28742900   11.15560100    1.91079200
 H                  6.17735700   10.62205200    0.99559900
 H                  9.09395800   16.27529800   -2.10272800
 H                  6.29939900   12.04955200    4.54751800
53
4B
 C                 -0.04500900    4.94641400    0.37346600
 H                 -0.08089000    5.76137400    1.08857100
 C                  0.48825200   -1.06373100    3.81594100
 H                 -0.17556300   -1.71755800    3.26033400
 C                  1.92009500   -1.09671400    3.77326400
 H                  2.52318200   -1.70232200    3.10513100
 C                  2.40020900   -0.12088300    4.67943000
 H                  3.44360700    0.15163100    4.81258100
 C                  1.30418400    0.49485900    5.33864700
 H                  1.36141600    1.28703700    6.07770200
 C                  0.10106500   -0.06937500    4.79630800
 H                 -0.90796200    0.16202900    5.12047500
 C                 -1.08907300    3.99596400    0.12999000
 H                 -2.08821800    4.03367700    0.55082500
 C                  1.07530000    4.56333500   -0.40197500
 H                  2.05174500    5.03906800   -0.37117700
 C                 -0.59556600    3.04054500   -0.84112200
 H                 -1.15510600    2.22797800   -1.29211400
 C                  0.74766600    3.41951800   -1.17685400
 H                  1.40869500    2.89397600   -1.85799800
 N                  0.84019900    0.73051300    1.02522700
 N                 -0.04726200    2.71931500    3.03574500
 O                  0.78487000   -0.20774900    0.19034200
 O                 -0.80644600    3.35808400    3.80780700
 P                  2.68810000    2.56768800    2.20983100
 C                  3.29605500    3.94374300    3.39623800
 C                  3.99179800    3.33869400    4.61842600
 H                  4.26447200    4.13660000    5.32837400
 H                  3.31257600    2.64680600    5.13303500
 H                  4.90817800    2.79098500    4.37240300
 C                  4.19389300    1.96588500    1.18979800
 C                  4.50691600    2.94118100    0.05183400
 H                  5.31707400    2.53636100   -0.57646200
 H                  3.62162500    3.07334800   -0.58364200
 H                  4.82441200    3.93047200    0.39893200
 C                  4.21064800    4.96316500    2.71724000
 H                  4.42799900    5.78499000    3.41819300
 H                  5.17452100    4.54524600    2.40444100
 H                  3.72885700    5.40408300    1.83396900
 C                  2.06668300    4.69653800    3.90196500
 H                  1.38698300    4.05111200    4.46549100
 H                  2.39573200    5.51494900    4.56289800
 H                  1.48302400    5.12546700    3.07784000
 C                  3.81544800    0.63198200    0.54845800
 H                  2.97086000    0.72819000   -0.13979500
 H                  4.68113100    0.24835600   -0.01571800
 H                  3.52642800   -0.11507400    1.29808200
 C                  5.43967700    1.72929900    2.04310600
 H                  6.22971100    1.27650800    1.42279600
 H                  5.85545600    2.64829000    2.47217800
 H                  5.23062800    1.03419000    2.86763000
 W                  1.00432900    0.99469900    3.02225900
 W                  0.51927800    2.72363300    1.09514900
53
-4-
 C                 -1.50306200    3.49174600    1.78347100
 H                 -2.07198500    2.90172400    2.49264200
 C                  0.04939300   -0.65377800    2.61558000
 H                 -0.70360200   -0.57579200    1.83994300
 C                  1.42743300   -0.87470500    2.39397500
 H                  1.88618600   -0.95939000    1.41531500
 C                  2.08381500   -0.86231300    3.65841900
 H                  3.14639400   -0.99531800    3.83333000
 C                  1.10276900   -0.65113900    4.66182800
 H                  1.28257600   -0.57589300    5.72888800
 C                 -0.16128100   -0.51229100    4.01721600
 H                 -1.10947200   -0.32808500    4.51079700
 C                 -1.44677800    3.29816900    0.37342800
 H                 -1.98317600    2.54634400   -0.19541300
 C                 -0.64990800    4.56754900    2.11853100
 H                 -0.44948100    4.89971000    3.13090900
 C                 -0.55030100    4.26907700   -0.16190900
 H                 -0.27723100    4.37289600   -1.20654000
 C                 -0.05010000    5.04334100    0.91695600
 H                  0.66145500    5.85810900    0.83146200
 N                  1.17158200    1.36510800    0.07730000
 N                  0.46077400    2.66368100    4.46615200
 O                  1.36198100    0.42982700   -0.69865400
 O                 -0.09111700    3.46178500    5.22219000
 P                  2.88872100    2.80830100    2.37184600
 C                  3.47502200    4.38076300    3.31215200
 C                  4.10284700    3.99155700    4.65246100
 H                  4.36526600    4.89941500    5.21977900
 H                  3.38768500    3.41095700    5.24889600
 H                  5.01460000    3.39460500    4.54576600
 C                  4.44638600    2.05773400    1.52761900
 C                  4.74659900    2.80032700    0.22356300
 H                  5.59169800    2.31873000   -0.29493800
 H                  3.87280100    2.76357000   -0.43934200
 H                  5.00942000    3.85252000    0.37574800
 C                  4.43039400    5.25259900    2.49579300
 H                  4.63468600    6.18332200    3.04896400
 H                  5.39778200    4.78263500    2.29189300
 H                  3.98238500    5.53357400    1.53287300
 C                  2.25629900    5.24765700    3.61729200
 H                  1.50588900    4.72869000    4.21897900
 H                  2.58489900    6.13347800    4.18457600
 H                  1.78221000    5.60148600    2.69602400
 C                  4.14904500    0.60549100    1.16375400
 H                  3.28594800    0.50331700    0.50130100
 H                  5.02323700    0.18501500    0.64086400
 H                  3.97670500    0.00018000    2.05980700
 C                  5.67661300    2.03052000    2.43582600
 H                  6.48981400    1.48731800    1.92824000
 H                  6.06477600    3.02183100    2.69108500
 H                  5.46208200    1.50025000    3.37372700
 W                  0.72944200    2.71648500    1.17618200
 W                  1.13116400    1.39760500    3.38175300
53
MoT
 C                 -1.50647200    3.47581000    1.83968600
 H                 -2.05601900    2.89053000    2.56867400
 C                  0.03773300   -0.63937300    2.56074400
 H                 -0.69657800   -0.54862500    1.76798200
 C                  1.41516500   -0.88448800    2.37366500
 H                  1.89732600   -0.98891600    1.40833600
 C                  2.04125300   -0.88941300    3.65190600
 H                  3.09770700   -1.04220100    3.84943900
 C                  1.04458600   -0.65366800    4.63050100
 H                  1.20122600   -0.57887200    5.70161100
 C                 -0.19877300   -0.48339600    3.95581500
 H                 -1.15418600   -0.27756000    4.42752500
 C                 -1.46107800    3.25194400    0.43468400
 H                 -1.99214200    2.47897000   -0.11128500
 C                 -0.66476500    4.56909000    2.13786600
 H                 -0.45774100    4.93322400    3.13770900
 C                 -0.59592000    4.23036400   -0.13478100
 H                 -0.33968600    4.31668300   -1.18563700
 C                 -0.09666900    5.03490300    0.91856900
 H                  0.60119500    5.85921000    0.80849500
 N                  1.16249500    1.37380200    0.11131500
 N                  0.46606900    2.65237200    4.43605000
 O                  1.33992800    0.45447400   -0.67684300
 O                 -0.08425400    3.42994800    5.20430900
 P                  2.91694200    2.81843400    2.37379400
 Mo                 1.13879600    1.40103900    3.35983000
 Mo                 0.73481400    2.71666700    1.20245300
 C                  3.49796700    4.39224200    3.30794500
 C                  4.12294900    4.01486700    4.65317300
 H                  4.38268600    4.92676500    5.21569800
 H                  3.40892300    3.43614300    5.25266100
 H                  5.03615800    3.41902800    4.55145200
 C                  4.46995300    2.06345400    1.53269900
 C                  4.77579900    2.79593200    0.22402100
 H                  5.61884800    2.30741500   -0.29185600
 H                  3.90303300    2.76180100   -0.44030300
 H                  5.04442600    3.84740700    0.37184100
 C                  4.45416500    5.26284500    2.49098100
 H                  4.65626900    6.19618500    3.04081200
 H                  5.42266000    4.79269400    2.29233700
 H                  4.00898800    5.53882900    1.52547000
 C                  2.27311400    5.25550000    3.59954800
 H                  1.52202700    4.73478000    4.19896500
 H                  2.59123900    6.14746200    4.16320800
 H                  1.80105300    5.59698800    2.67216900
 C                  4.16401400    0.60971500    1.18126800
 H                  3.30151700    0.50897500    0.51774400
 H                  5.03573200    0.17619300    0.66488300
 H                  3.98000800    0.01529200    2.08265700
 C                  5.70053500    2.03706100    2.44068900
 H                  6.51388300    1.49207000    1.93496600
 H                  6.08889100    3.02928200    2.69250500
 H                  5.48549000    1.51041700    3.38035600
53
MoB
 C                 -0.05912100    4.93332500    0.38193000
 H                 -0.10231800    5.74280900    1.10322900
 C                  0.47674300   -1.06669600    3.82675600
 H                 -0.19457700   -1.70497600    3.26171000
 C                  1.90252700   -1.09476500    3.76281800
 H                  2.49821900   -1.70049200    3.08776200
 C                  2.39107200   -0.11432900    4.65977800
 H                  3.43552200    0.15705600    4.78733800
 C                  1.29787500    0.49525400    5.32950100
 H                  1.35669400    1.29326600    6.06258700
 C                  0.09883900   -0.07725500    4.80325500
 H                 -0.91063900    0.16851200    5.11594500
 C                 -1.09834500    3.99142600    0.11679700
 H                 -2.09478900    4.01153700    0.54578800
 C                  1.06987700    4.55254500   -0.38230000
 H                  2.04544500    5.02975000   -0.34467200
 C                 -0.60033000    3.04599700   -0.84918800
 H                 -1.15160800    2.22132500   -1.28874700
 C                  0.74296300    3.41589500   -1.16803200
 H                  1.40856800    2.88698200   -1.84256500
 N                  0.84326500    0.73362900    1.02731300
 N                 -0.04265800    2.71992200    3.03507000
 O                  0.80863500   -0.19815100    0.19656200
 O                 -0.78141200    3.36718000    3.80638800
 P                  2.69077800    2.56855200    2.20999800
 Mo                 0.99800900    1.00494900    3.00989400
 Mo                 0.51898200    2.71199000    1.10766900
 C                  3.30040700    3.94551200    3.39403600
 C                  3.99746300    3.34433600    4.61772100
 H                  4.26625200    4.14377200    5.32776400
 H                  3.32202800    2.64893600    5.13253800
 H                  4.91646100    2.80080900    4.37244100
 C                  4.19778800    1.96661900    1.19228800
 C                  4.51297500    2.93910800    0.05221500
 H                  5.32195100    2.53145400   -0.57616300
 H                  3.62812400    3.07416200   -0.58317400
 H                  4.83342700    3.92778200    0.39831700
 C                  4.21390100    4.96537000    2.71395200
 H                  4.43190200    5.78752700    3.41459500
 H                  5.17762800    4.54742800    2.40076300
 H                  3.73156200    5.40564900    1.83066600
 C                  2.07048700    4.69795900    3.89907000
 H                  1.39728100    4.05331000    4.47095400
 H                  2.39810400    5.52270900    4.55284700
 H                  1.48116800    5.11815900    3.07436800
 C                  3.81993500    0.63134900    0.55338200
 H                  2.98374100    0.72971800   -0.14449300
 H                  4.68877800    0.24065900   -0.00108600
 H                  3.51977600   -0.11125600    1.30318000
 C                  5.44379600    1.73124100    2.04587400
 H                  6.23442000    1.27874300    1.42577900
 H                  5.85881800    2.65107700    2.47379100
 H                  5.23549600    1.03699300    2.87128600
66
A
 C                 -1.76916900    4.38845000    2.30968600
 H                 -2.59639900    4.16750000    2.97633600
 C                  0.66212300   -1.15179300    4.31108300
 H                 -0.35280000   -1.50023200    4.14980400
 C                  1.62226500   -0.95984700    3.29934200
 H                  1.46274000   -1.13179800    2.24221400
 C                  2.80030500   -0.44141100    3.92975700
 H                  3.74273100   -0.21702600    3.44524500
 C                  2.55580000   -0.35444900    5.32439900
 H                  3.24807900    0.02138900    6.07077000
 C                  1.22148500   -0.77875900    5.56571600
 H                  0.72261200   -0.80223700    6.52817900
 C                 -1.69383200    4.04918100    0.93231600
 H                 -2.43298300    3.49010100    0.36826600
 C                 -0.59526100    5.10613100    2.65745400
 H                 -0.36349300    5.51366000    3.63475000
 C                 -0.47519900    4.57119300    0.41939200
 H                 -0.12009700    4.47789700   -0.60119000
 C                  0.20396600    5.21699800    1.48596400
 H                  1.16501300    5.71536800    1.41097500
 N                 -0.17498900    1.18397800    1.38169400
 N                  1.41678500    2.29511100    5.64950000
 O                 -0.43992800    0.08113500    0.93592500
 O                  1.68449700    2.78437300    6.72051100
 P                  2.40034400    2.58495100    2.60720200
 Mo                 1.14307900    1.21190300    4.26137900
 Mo                 0.08412900    2.85346300    1.99359700
 C                  3.54279500    1.87771900    1.22070800
 C                  3.01670800    0.52784200    0.73047000
 C                  3.44593000    2.83493400    0.02415100
 C                  5.00495900    1.68006000    1.62229400
 H                  3.26967700   -0.29061100    1.40940200
 H                  1.93575700    0.52683700    0.56374000
 H                  3.49840000    0.29502500   -0.23020500
 H                  3.77033900    3.85472300    0.24668900
 H                  4.07785300    2.45872300   -0.79415400
 H                  2.41285600    2.88274000   -0.34476200
 H                  5.54660000    1.21142700    0.78737300
 H                  5.52803100    2.61082400    1.85943200
 H                  5.11000200    1.01323800    2.48749100
 C                  3.36368600    4.01540600    3.46056300
 C                  2.37188200    4.92423200    4.19429400
 C                  4.33713900    3.41533900    4.48260400
 C                  4.13326500    4.92531100    2.49958400
 H                  1.91206800    5.63765400    3.50258500
 H                  1.57077100    4.37713400    4.69683000
 H                  2.90994400    5.50633000    4.95576000
 H                  5.05331900    2.72153100    4.02897900
 H                  4.91655200    4.22307300    4.95406500
 H                  3.80669600    2.88340500    5.27853800
 H                  4.56660300    5.75565700    3.07610600
 H                  4.96051400    4.43138400    1.98211600
 H                  3.47361000    5.36778200    1.74265900
 C                 -2.13338900    0.50679800    3.94372100
 O                 -1.12084700    1.27585300    4.63726200
 C                 -1.71344500    2.42413400    5.29257200
 C                 -3.21196100    2.25938100    5.11285000
 C                 -3.31769600    1.43798400    3.82944800
 H                 -1.71390300    0.18343200    2.98628400
 H                 -2.36310800   -0.37419200    4.56317300
 H                 -1.37505800    2.42176200    6.33424100
 H                 -1.31344300    3.31945400    4.79444900
 H                 -3.64528300    1.70514100    5.95524100
 H                 -3.72753000    3.22402000    5.05350200
 H                 -4.26628900    0.89930700    3.73951300
 H                 -3.19925900    2.07257400    2.94217800
66
TSA
 C                 -1.40497400    4.81357900    3.17506900
 H                 -1.97767500    4.43807300    4.01690400
 C                  1.02544300   -0.77141500    4.72832900
 H                  0.12904700   -1.30877400    4.44179500
 C                  2.23516000   -0.68389900    3.97330800
 H                  2.44797100   -1.20194700    3.04555300
 C                  3.11535600    0.19093100    4.67167300
 H                  4.11886500    0.46858000    4.37116000
 C                  2.45676100    0.63295900    5.84993700
 H                  2.85401700    1.32455500    6.58559600
 C                  1.16482000    0.02459200    5.88839500
 H                  0.39352700    0.20102800    6.62994100
 C                 -1.74030400    4.68583300    1.79887700
 H                 -2.61481200    4.18521400    1.39642100
 C                 -0.17276400    5.51981100    3.26487100
 H                  0.34403000    5.76656800    4.18516900
 C                 -0.71365800    5.30929100    1.03475400
 H                 -0.67403500    5.37576800   -0.04694200
 C                  0.25031100    5.82587300    1.94244000
 H                  1.15747700    6.35247100    1.66431700
 N                 -0.17425600    1.67465400    2.01880200
 N                  0.69496700    2.80898800    5.10715200
 O                 -0.36287800    0.46578100    2.20565000
 O                  0.43756300    3.48645900    6.06829100
 P                  2.58724700    2.80942100    2.40929700
 Mo                 1.24562500    1.45692000    4.04086400
 Mo                 0.22459400    3.43284100    2.16428000
 C                  3.38091700    1.84342000    0.96797100
 C                  2.39616200    0.75160600    0.54843200
 C                  3.57171400    2.75716600   -0.24747500
 C                  4.70708200    1.19069300    1.35176800
 H                  2.11085800    0.09606400    1.37817000
 H                  1.47286300    1.17737600    0.14127500
 H                  2.85807900    0.13166900   -0.23320900
 H                  4.33873500    3.52258900   -0.10276600
 H                  3.87649600    2.14946600   -1.11231400
 H                  2.63159400    3.26135200   -0.50831800
 H                  5.08672700    0.59860100    0.50624800
 H                  5.48363300    1.92169400    1.60493900
 H                  4.59093800    0.50730700    2.20293100
 C                  3.86547300    3.99143700    3.18930600
 C                  3.10188400    5.03975000    3.99615100
 C                  4.76595900    3.22745000    4.16359400
 C                  4.72174400    4.72061300    2.15548800
 H                  2.54074400    5.71743300    3.34458500
 H                  2.40363400    4.58629000    4.70909400
 H                  3.81706600    5.64744700    4.56909200
 H                  5.31643900    2.40734600    3.68855500
 H                  5.50829400    3.91490500    4.59546700
 H                  4.17555000    2.81052600    4.98879000
 H                  5.33646700    5.47750400    2.66401900
 H                  5.41073100    4.05228100    1.62713000
 H                  4.10845100    5.24053800    1.40838000
 C                 -2.75557600   -0.57007800    4.07660700
 O                 -2.06695700    0.21148900    5.05856100
 C                 -2.46507100    1.57522300    4.93085800
 C                 -3.80895200    1.54715100    4.22983100
 C                 -3.59372400    0.39817200    3.25135900
 H                 -2.01983800   -1.11115600    3.46614000
 H                 -3.38047000   -1.30915800    4.60252700
 H                 -2.47457200    2.01924500    5.93411000
 H                 -1.72262700    2.12410500    4.32401900
 H                 -4.61240300    1.30997100    4.94021700
 H                 -4.05778800    2.49668700    3.74078700
 H                 -4.52308400   -0.05102000    2.88545700
 H                 -3.01877000    0.74590200    2.38361500
53
I1
 C                 -2.81519600    2.02280200   -1.41311300
 H                 -3.79660500    1.62779900   -1.17731900
 C                 -0.80833000   -3.35348100    1.87089200
 H                 -1.50626300   -4.05934800    1.43459200
 C                  0.60510200   -3.34268000    1.67101000
 H                  1.16931000   -4.04993300    1.07259700
 C                  1.13269900   -2.21504900    2.35656300
 H                  2.17872600   -1.93127900    2.39245200
 C                  0.05052100   -1.52043400    2.98554200
 H                  0.11835400   -0.63994300    3.61502300
 C                 -1.14421500   -2.23910200    2.67775100
 H                 -2.14663400   -1.92686800    2.95086300
 C                 -2.11322500    1.89366400   -2.65761000
 H                 -2.47846000    1.40084500   -3.55172700
 C                 -1.99550900    2.79662600   -0.53546500
 H                 -2.22624100    3.01613400    0.50144200
 C                 -0.85790400    2.57831700   -2.52448000
 H                 -0.10113800    2.68944700   -3.29285000
 C                 -0.81474700    3.14403300   -1.21969500
 H                  0.01630900    3.70444500   -0.80438100
 N                 -0.88868700   -1.05256700   -1.54988900
 N                 -1.67226700   -0.08754700    0.81982300
 O                 -0.79294300   -2.28407300   -1.28395400
 O                 -2.50482500    0.40370200    1.56906900
 P                  1.25669300    0.42775000   -0.06386600
 Mo                -0.25623600   -1.39402500    0.71647800
 Mo                -0.96587300    0.71507100   -1.13630100
 C                  1.81184200    1.68181200    1.25888500
 C                  2.67169900    1.02281900    2.34161000
 H                  2.98257100    1.78438400    3.07211100
 H                  2.10130600    0.26352600    2.88760100
 H                  3.58058700    0.55294600    1.95504800
 C                  2.71730400   -0.02672600   -1.20285900
 C                  2.88623000    1.04634500   -2.28059200
 H                  3.66667100    0.74261100   -2.99400000
 H                  1.95181000    1.18316900   -2.84026200
 H                  3.17752600    2.01928500   -1.86884100
 C                  2.57706000    2.85349900    0.64399700
 H                  2.75331800    3.62289300    1.40981300
 H                  3.55750900    2.55704800    0.25383500
 H                  2.02031700    3.32250400   -0.17674700
 C                  0.55295600    2.21283600    1.94583000
 H                 -0.07693800    1.40078100    2.32988500
 H                  0.84281800    2.84870800    2.79474000
 H                 -0.06214800    2.81494300    1.27168800
 C                  2.34229000   -1.34132500   -1.88877000
 H                  1.41097700   -1.25585000   -2.45849400
 H                  3.14223600   -1.63069900   -2.58540700
 H                  2.21477800   -2.15822700   -1.16481700
 C                  4.03333300   -0.23958500   -0.45840000
 H                  4.79724900   -0.59618500   -1.16459200
 H                  4.42290300    0.67791400   -0.00322100
 H                  3.93802900   -0.99927800    0.32872800
53
TS1
 C                 -2.09891900    2.72129100   -0.67759400
 H                 -2.44649200    2.92607400    0.32962300
 C                 -0.89437900   -3.32660700    1.65334700
 H                 -1.66859100   -3.93990700    1.20658800
 C                  0.51455900   -3.43057100    1.39323300
 H                  0.98424900   -4.12778200    0.70827400
 C                  1.16725900   -2.43408100    2.14502700
 H                  2.23316700   -2.23024500    2.14169600
 C                  0.17755100   -1.69318200    2.86533900
 H                  0.36073000   -0.86834500    3.54539500
 C                 -1.09713700   -2.25709200    2.56976300
 H                 -2.05304400   -1.90524500    2.94175100
 C                 -2.79438000    1.93480500   -1.64407100
 H                 -3.74900200    1.44615600   -1.48521600
 C                 -0.87990800    3.14965500   -1.25541600
 H                 -0.12503400    3.75660900   -0.76702400
 C                 -1.98401600    1.86420700   -2.80929000
 H                 -2.22274400    1.32675900   -3.72083600
 C                 -0.78809000    2.60672800   -2.56497200
 H                  0.02969500    2.75460000   -3.26187500
 N                 -0.67254000   -1.06967600   -1.67616600
 N                 -1.92474500   -0.21670600    0.43196300
 O                 -0.84832100   -2.24838300   -1.25868700
 O                 -3.00996800    0.01447000    0.96673800
 P                  1.29221600    0.40089600    0.04337500
 Mo                -0.31389800   -1.34999800    0.63021100
 Mo                -0.87505400    0.73548200   -1.09890100
 C                  1.73216500    1.66085100    1.39979400
 C                  2.62730400    1.04721900    2.48022200
 H                  2.75892200    1.76731400    3.30126100
 H                  2.18142400    0.14123900    2.90643200
 H                  3.62479500    0.78911200    2.11364200
 C                  2.80640700    0.04675300   -1.06521800
 C                  2.88620900    1.10159600   -2.16942300
 H                  3.72324600    0.87866200   -2.84772800
 H                  1.96398700    1.10905200   -2.76564900
 H                  3.03894100    2.11385800   -1.77475100
 C                  2.40426800    2.90810500    0.82649300
 H                  2.53321400    3.66063100    1.61826800
 H                  3.39852000    2.69989400    0.41496400
 H                  1.80368500    3.36336200    0.02927300
 C                  0.41114400    2.06933800    2.05642800
 H                 -0.14557800    1.20249700    2.43790600
 H                  0.61080400    2.74594100    2.89966500
 H                 -0.25050400    2.58955700    1.35410500
 C                  2.56372800   -1.32135700   -1.70442400
 H                  1.62716500   -1.34991600   -2.27222300
 H                  3.38714200   -1.55405200   -2.39506300
 H                  2.51988200   -2.11684300   -0.94833800
 C                  4.12541000   -0.01784500   -0.29890500
 H                  4.92710700   -0.33156200   -0.98307400
 H                  4.42584700    0.94735800    0.12370400
 H                  4.08813900   -0.75210300    0.51608500
53
I2
 C                  0.18987700    5.03848600    0.49172400
 H                  0.26583000    5.82466300    1.23705500
 C                  0.28267300   -0.93208500    4.01128300
 H                 -0.53000000   -1.49085000    3.56053500
 C                  1.67362600   -1.16472100    3.80224200
 H                  2.09742000   -1.91924300    3.14754300
 C                  2.39972700   -0.19795300    4.53761200
 H                  3.47990100   -0.09996000    4.57259500
 C                  1.46107300    0.64541500    5.20077000
 H                  1.70028600    1.48422200    5.84675900
 C                  0.15143200    0.18959700    4.87579800
 H                 -0.78081700    0.64396300    5.19433100
 C                 -0.96145900    4.24401000    0.23444700
 H                 -1.91339200    4.31552900    0.74941000
 C                  1.23543900    4.59773700   -0.36215000
 H                  2.24437700    4.99510400   -0.39519900
 C                 -0.62875600    3.32103000   -0.79466600
 H                 -1.27797100    2.55911100   -1.20865600
 C                  0.73140200    3.53781700   -1.15817700
 H                  1.28958600    2.95689500   -1.88358000
 N                  0.75031500    1.00861400    0.18408000
 N                 -0.43591000    2.22366500    2.68265100
 O                  0.83701500    0.02293100    1.03289500
 O                 -1.51593300    2.47633300    3.22410000
 P                  2.80635000    2.51520800    2.18564000
 Mo                 1.09374500    0.96680200    2.90652600
 Mo                 0.66646600    2.78474000    1.09839000
 C                  3.28528800    3.91673000    3.38911500
 C                  4.12440500    3.41177200    4.56508900
 H                  4.22459800    4.20820200    5.31720400
 H                  3.64475800    2.55512200    5.05654300
 H                  5.13525900    3.11092000    4.27670800
 C                  4.32510000    1.91310400    1.20386100
 C                  4.52064800    2.80979600   -0.02056600
 H                  5.37138000    2.44898700   -0.61755900
 H                  3.62902400    2.79115200   -0.66054900
 H                  4.72480000    3.85365200    0.24774700
 C                  4.00318400    5.05447000    2.66548900
 H                  4.17142200    5.89394100    3.35595100
 H                  4.98367900    4.75611500    2.27609000
 H                  3.40571600    5.43260800    1.82466200
 C                  1.96833500    4.45184900    3.95660700
 H                  1.41111800    3.67991100    4.50460200
 H                  2.17552700    5.28094200    4.64835300
 H                  1.29752000    4.82415100    3.16970000
 C                  4.01400700    0.49659500    0.72128400
 H                  3.11495300    0.46351100    0.09777300
 H                  4.85763700    0.12463300    0.12210300
 H                  3.86546800   -0.19629900    1.56058800
 C                  5.60478300    1.87229400    2.03497000
 H                  6.40902900    1.41881200    1.43785400
 H                  5.95143400    2.86783600    2.33448400
 H                  5.48681900    1.26314400    2.94038100
53
TS2
 C                 -0.38879700    4.79487300    0.79695900
 H                 -0.72585100    5.19326600    1.74908400
 C                  0.38494800   -1.03427800    3.88677300
 H                 -0.41504900   -1.60096300    3.42432200
 C                  1.77692200   -1.12344500    3.56373500
 H                  2.20848000   -1.74937700    2.79021500
 C                  2.47811200   -0.21941800    4.39729900
 H                  3.54733300   -0.03287800    4.37895200
 C                  1.54064600    0.43664400    5.24128600
 H                  1.76529200    1.18385800    5.99416100
 C                  0.24905600   -0.07852200    4.92814000
 H                 -0.68373100    0.24180000    5.38022000
 C                 -1.11669600    3.88791900   -0.01951300
 H                 -2.12899600    3.54164900    0.15952800
 C                  0.89342900    4.96510500    0.22404500
 H                  1.68414100    5.59640400    0.61415400
 C                 -0.29797500    3.55845200   -1.14039400
 H                 -0.55830100    2.86813400   -1.93432200
 C                  0.95011100    4.20695900   -0.98594700
 H                  1.79574800    4.14421800   -1.66186000
 N                  1.06773000    1.08920600   -0.12542800
 N                 -0.17605600    2.40346500    3.31759600
 O                  0.37277600    0.55597200    0.97436200
 O                 -0.98073600    3.16448300    3.79715500
 P                  2.75195300    2.51032300    2.18768800
 Mo                 0.99853000    1.03856600    3.01086300
 Mo                 0.72904000    2.65365800    0.81289300
 C                  3.28961900    4.00087900    3.23861500
 C                  4.06963700    3.55686000    4.47932100
 H                  4.21172300    4.41781100    5.14859300
 H                  3.51543600    2.79195900    5.03887200
 H                  5.06161100    3.15927500    4.24847000
 C                  4.25555100    1.73235100    1.30122000
 C                  4.45421200    2.44011000   -0.04161800
 H                  5.32562000    2.01587300   -0.56220500
 H                  3.57498400    2.30327300   -0.68267900
 H                  4.62665600    3.51770900    0.07347100
 C                  4.10902600    4.99804800    2.41964200
 H                  4.32585400    5.88880400    3.02677800
 H                  5.07051500    4.59056800    2.08891000
 H                  3.56685200    5.33019700    1.52567400
 C                  2.01296000    4.68645600    3.72605800
 H                  1.44051700    4.04552500    4.40460000
 H                  2.27922600    5.60310200    4.27110200
 H                  1.34811600    4.96938400    2.90104200
 C                  3.92938500    0.26105400    1.04383100
 H                  2.96005100    0.12818200    0.54826100
 H                  4.69801100   -0.17088600    0.38689600
 H                  3.93282800   -0.31418600    1.97735600
 C                  5.54780000    1.77971700    2.11570800
 H                  6.33080100    1.23544500    1.56859400
 H                  5.92186100    2.79536400    2.28151100
 H                  5.43728200    1.29206500    3.09245500
53
I3
 Mo                 6.89709600   15.82108000   -3.04509000
 Mo                 7.39172900   15.17421800   -0.33514300
 P                  6.19342300   13.75650000   -1.93045100
 O                  7.95380100   16.80884200   -1.50666900
 C                  6.43287000   14.01738300    1.56929100
 C                  7.48851000   17.01640600   -5.01322200
 C                  8.71522200   16.65534500   -4.40040100
 C                  8.47513600   12.32700900   -2.61719100
 C                  8.83251500   15.24614500   -4.41423300
 C                  6.11886800   15.38637500    1.71493800
 C                  3.76758300   14.67955500   -0.87545000
 C                  4.29894400   13.54951300   -1.75878200
 C                  7.00360600   12.06545500   -2.29271700
 C                  7.65620000   14.72518600   -5.02839700
 C                  3.86856900   12.23505000   -1.10828400
 C                  6.83225600   15.81509100   -5.41080400
 C                  6.35838400   11.35010500   -3.47875400
 C                  8.41299500   15.15205200    1.81342500
 C                  7.34939500   16.10158300    1.81476800
 C                  7.85197800   13.86545400    1.63608000
 C                  3.67327200   13.65016800   -3.15418400
 C                  6.97433200   11.17459300   -1.04676000
 N                  5.30227600   16.62203400   -2.97732300
 N                  8.92264900   15.80872400   -1.24260700
 O                  4.26181300   17.18905800   -3.19459000
 H                  8.95622400   12.97034600   -1.86673200
 H                  5.86335800   15.74980400   -5.89435100
 H                  4.06445500   12.88861600   -3.83986700
 H                  7.10305600   18.02192200   -5.13955800
 H                  7.43826200   13.67864500   -5.21168400
 H                  4.14329000   15.66550200   -1.16178800
 H                  9.65159400   14.67905500   -3.98903600
 H                  4.02578700   14.50592200    0.17568100
 H                  2.67111500   14.70868500   -0.94655000
 H                  3.84526900   14.63348500   -3.60329900
 H                  9.41537000   17.33881800   -3.93216600
 H                  8.60180600   12.79901500   -3.59425500
 H                  5.32706600   11.03831300   -3.27994200
 H                  9.01709500   11.37124300   -2.64150200
 H                  6.92926500   10.44215400   -3.72177600
 H                  5.12961900   15.82922300    1.69438200
 H                  7.45504700   17.17533400    1.92675400
 H                  2.58608200   13.50050400   -3.07999700
 H                  4.30368400   12.10553700   -0.10979900
 H                  2.77611600   12.24704600   -0.98616900
 H                  7.44268300   11.68286900   -0.19426700
 H                  7.54843900   10.25757500   -1.24341300
 H                  5.72146600   13.20814300    1.43494900
 H                  8.39779400   12.92973400    1.58318300
 H                  4.11266100   11.35193400   -1.70751600
 H                  5.96870400   10.86869000   -0.74896200
 H                  9.47030000   15.38542900    1.86649100
 H                  6.34577100   11.98176300   -4.37635800
53
TS3
 Mo                 7.06841600   15.84005700   -2.84171200
 Mo                 7.58417400   14.86826400   -0.23593400
 P                  6.28262000   13.67913100   -1.98354700
 O                  8.50626700   16.28090600   -1.44640900
 C                  5.79986100   14.59851100    1.55042200
 C                  7.32697000   17.23320400   -4.74358600
 C                  8.61261400   16.74585500   -4.40651800
 C                  8.50275300   12.32790300   -3.09618400
 C                  8.62528700   15.33669900   -4.59974400
 C                  6.07915900   15.96884500    1.41064800
 C                  3.76645400   14.68295200   -1.31324300
 C                  4.40406400   13.39234200   -1.83526500
 C                  7.15647700   12.02759500   -2.43934100
 C                  7.33254100   14.95688300   -5.05298900
 C                  4.08490800   12.23776700   -0.88498300
 C                  6.52678800   16.12140200   -5.14037600
 C                  6.36287700   11.14525400   -3.40177800
 C                  8.01307900   14.89927400    2.08362600
 C                  7.46339000   16.15945500    1.71431200
 C                  6.99515300   13.92227700    1.93108700
 C                  3.77882700   13.13118500   -3.21151400
 C                  7.42555300   11.26109700   -1.13864500
 N                  5.73248900   16.87032800   -2.22460200
 N                  9.21971600   14.81736900   -0.96607000
 O                  4.84420900   17.66457400   -2.06531000
 H                  9.09040100   13.06671800   -2.53892500
 H                  5.48627800   16.16251300   -5.44347000
 H                  4.02783000   12.15374900   -3.63100700
 H                  6.99150000   18.26222400   -4.67470300
 H                  7.00491200   13.94993800   -5.29047700
 H                  3.71703500   15.44811300   -2.09195200
 H                  9.46638800   14.68045900   -4.41062800
 H                  4.30014200   15.12266600   -0.46587900
 H                  2.73669400   14.46843000   -0.99431500
 H                  4.07571800   13.90373100   -3.93319300
 H                  9.43265100   17.33511300   -4.01213300
 H                  8.37844800   12.68309100   -4.12424400
 H                  5.43979200   10.75093900   -2.96437500
 H                  9.08895200   11.39911300   -3.14277100
 H                  6.98071800   10.27898500   -3.67832700
 H                  5.38875000   16.74047800    1.08571700
 H                  7.99420200   17.10536500    1.69937700
 H                  2.68419300   13.17468200   -3.11761400
 H                  4.52782800   12.38797000    0.10751900
 H                  2.99615300   12.15586800   -0.75640200
 H                  8.12066600   11.81605700   -0.49455900
 H                  7.88524600   10.28940400   -1.37266600
 H                  4.84293100   14.12178100    1.37022200
 H                  7.09177300   12.85859300    2.12368100
 H                  4.43741300   11.27116400   -1.26149400
 H                  6.51546300   11.06886600   -0.55891800
 H                  9.04219700   14.71226800    2.36894500
 H                  6.10587900   11.67082100   -4.32984600
